# Supplementary material for: Play Behavior in Wolves: Using the ‘50:50’ Rule to Test for Egalitarian Play Styles
Source: PLoS One. 2016 May 11;11(5):e0154150. doi: 10.1371/journal.pone.0154150 (PMC4864279; doi:10.1371/journal.pone.0154150)
Supplement: S1 Data — (XLSX) [file pone.0154150.s001.xlsx]

## Sheet: Sheet1
pair	in_out_play	win_ratio_freq	win_ratio_freq_abs	pack	pack_type	sex_mix	period	play_duration_minutes	age_mix
Yukon/Cherokee	in	-0.333	0.333	kaspar2009	adult	MF	after2009	1.30867	PP
Yukon/Cherokee	out	1	0.333	kaspar2009	adult	MF	after2009	1.30867	PP
Shima**/Tala	in	0	0	kaspar2012	adult	FF	after2012	1.33667	AP
Shima**/Tala	out	1	1	kaspar2012	adult	FF	after2012	1.33667	AP
Kaspar**/Yukon	in	1	1	kaspar2009	adult	MF	after2009	1.504	AP
Kaspar**/Yukon	out	1	1	kaspar2009	adult	MF	after2009	1.504	AP
Kaspar**/Tala	in	0.6	0.6	kaspar2012	adult	MF	after2012	1.85733	AP
Kaspar**/Tala	out	1	1	kaspar2012	adult	MF	after2012	1.85733	AP
Yukon**/Wamblee	in	0.375	0.375	nanuk2012	adult	MF	after2012	2.18667	AP
Yukon**/Wamblee	out	1	1	nanuk2012	adult	MF	after2012	2.18667	AP
Aragorn**/Tatonga	in	0.923	0.923	kaspar2009	adult	MF	after2009	2.196	AP
Aragorn**/Tatonga	out	1	1	kaspar2009	adult	MF	after2009	2.196	AP
Kaspar**/Geronimo	in	0.5	0.5	kaspar2009	adult	MM	after2009	2.23083	AP
Kaspar**/Geronimo	out	0.47	0.47	kaspar2009	adult	MM	after2009	2.23083	AP
Aragorn**/Apache	in	0	0	kaspar2009	adult	MM	after2009	2.342	AP
Aragorn**/Apache	out	1	1	kaspar2009	adult	MM	after2009	2.342	AP
Una/Wamblee	in	-0.273	0.273	puppy2012	puppy	MF	before2012	2.57933	PP
Una/Wamblee	out	1	1	puppy2012	puppy	MF	before2012	2.57933	PP
Shima**/Yukon	in	0.636	0.636	kaspar2009	adult	FF	after2009	2.78567	AP
Shima**/Yukon	out	0.11	0.11	kaspar2009	adult	FF	after2009	2.78567	AP
Geronimo/Yukon	in	0.286	0.286	kaspar2009	adult	MF	after2009	2.91667	PP
Geronimo/Yukon	out	1	1	kaspar2009	adult	MF	after2009	2.91667	PP
Una/Kay	in	0.6	0.6	puppy2012	puppy	FF	before2012	2.99267	PP
Una/Kay	out	1	1	puppy2012	puppy	FF	before2012	2.99267	PP
Aragorn**/Yukon	in	0.909	0.909	kaspar2009	adult	MF	after2009	3.00067	AP
Aragorn**/Yukon	out	0.92	0.92	kaspar2009	adult	MF	after2009	3.00067	AP
Nanuk/Geronimo	in	0	0	kaspar2009	adult	MM	after2009	3.09667	PP
Nanuk/Geronimo	out	0.56	0.56	kaspar2009	adult	MM	after2009	3.09667	PP
Geronimo/Apache	in	0.263	0.263	puppy2009	puppy	MM	before2009	3.104	PP
Geronimo/Apache	out	0	0	puppy2009	puppy	MM	before2009	3.104	PP
Nanuk/Cherokee	in	0.067	0.067	kaspar2009	adult	MM	after2009	3.24933	PP
Nanuk/Cherokee	out	1	1	kaspar2009	adult	MM	after2009	3.24933	PP
Chitto/Una	in	-0.412	0.412	puppy2012	puppy	MF	before2012	3.28117	PP
Chitto/Una	out	1	1	puppy2012	puppy	MF	before2012	3.28117	PP
Shima**/Cherokee	in	0.4	0.4	kaspar2009	adult	MF	after2009	3.40467	AP
Shima**/Cherokee	out	0.71	0.71	kaspar2009	adult	MF	after2009	3.40467	AP
Geronimo/Apache	in	0.6	0.6	kaspar2009	adult	MM	after2009	3.41533	PP
Geronimo/Apache	out	0.78	0.78	kaspar2009	adult	MM	after2009	3.41533	PP
Nanuk/Apache	in	0.067	0.067	puppy2009	puppy	MM	before2009	3.68333	PP
Nanuk/Apache	out	-1	1	puppy2009	puppy	MM	before2009	3.68333	PP
Tala/Wamblee	in	0.111	0.111	puppy2012	puppy	MF	before2012	3.81067	PP
Tala/Wamblee	out	1	1	puppy2012	puppy	MF	before2012	3.81067	PP
Amarok/Una	in	0.25	0.25	puppy2012	puppy	MF	before2012	3.89817	PP
Amarok/Una	out	-0.33	0.33	puppy2012	puppy	MF	before2012	3.89817	PP
Amarok/Wamblee	in	0.462	0.462	puppy2012	puppy	MM	before2012	4.192	PP
Amarok/Wamblee	out	1	1	puppy2012	puppy	MM	before2012	4.192	PP
Nanuk/Yukon	in	-0.25	0.25	kaspar2009	adult	MF	after2009	4.21933	PP
Nanuk/Yukon	out	1	1	kaspar2009	adult	MF	after2009	4.21933	PP
Geronimo/Tatonga	in	0.417	0.417	kaspar2009	adult	MF	after2009	4.292	PP
Geronimo/Tatonga	out	1	1	kaspar2009	adult	MF	after2009	4.292	PP
Chitto/Tala	in	0.25	0.25	puppy2012	puppy	MF	before2012	4.47633	PP
Chitto/Tala	out	-1	1	puppy2012	puppy	MF	before2012	4.47633	PP
Aragorn**/Cherokee	in	0.5	0.5	kaspar2009	adult	MM	after2009	4.64667	AP
Aragorn**/Cherokee	out	0.56	0.56	kaspar2009	adult	MM	after2009	4.64667	AP
Yukon/Una	in	1	1	nanuk2012	adult	FF	after2012	4.71467	AP
Yukon/Una	out	1	1	nanuk2012	adult	FF	after2012	4.71467	AP
Chitto/Wamblee	in	0.647	0.647	puppy2012	puppy	MM	before2012	4.88133	PP
Chitto/Wamblee	out	1	1	puppy2012	puppy	MM	before2012	4.88133	PP
Geronimo/Cherokee	in	-0.029	0.029	puppy2009	puppy	MM	before2009	5.24467	PP
Geronimo/Cherokee	out	1	1	puppy2009	puppy	MM	before2009	5.24467	PP
Kaspar**/Tatonga	in	1	1	kaspar2009	adult	MF	after2009	5.91767	AP
Kaspar**/Tatonga	out	0.92	0.92	kaspar2009	adult	MF	after2009	5.91767	AP
Nanuk/Tatonga	in	-0.476	0.476	kaspar2009	adult	MF	after2009	6.238	PP
Nanuk/Tatonga	out	1	1	kaspar2009	adult	MF	after2009	6.238	PP
Nanuk/Apache	in	-0.125	0.125	kaspar2009	adult	MM	after2009	6.40333	PP
Nanuk/Apache	out	0.9	0.9	kaspar2009	adult	MM	after2009	6.40333	PP
Yukon/Tatonga	in	0.077	0.077	kaspar2009	adult	FF	after2009	6.4595	PP
Yukon/Tatonga	out	-1	1	kaspar2009	adult	FF	after2009	6.4595	PP
Chitto/Kay	in	0.12	0.12	puppy2012	puppy	MF	before2012	6.5035	PP
Chitto/Kay	out	1	1	puppy2012	puppy	MF	before2012	6.5035	PP
Tatonga/Apache	in	0.491	0.491	puppy2009	puppy	MF	before2009	6.88667	PP
Tatonga/Apache	out	0	0	puppy2009	puppy	MF	before2009	6.88667	PP
Geronimo/Cherokee	in	-0.263	0.263	kaspar2009	adult	MM	after2009	7.836	PP
Geronimo/Cherokee	out	0.8	0.8	kaspar2009	adult	MM	after2009	7.836	PP
Amarok/Kay	in	-0.324	0.324	puppy2012	puppy	MF	before2012	7.852	PP
Amarok/Kay	out	1	1	puppy2012	puppy	MF	before2012	7.852	PP
Tatonga/Cherokee	in	0.132	0.132	puppy2009	puppy	MF	before2009	8.00733	PP
Tatonga/Cherokee	out	0.86	0.86	puppy2009	puppy	MF	before2009	8.00733	PP
Yukon/Cherokee	in	0.018	0.018	puppy2009	puppy	MF	before2009	8.33133	PP
Yukon/Cherokee	out	1	1	puppy2009	puppy	MF	before2009	8.33133	PP
Geronimo**/Amarok	in	0.095	0.095	geronimo2012	adult	MM	after2012	8.62467	AP
Geronimo**/Amarok	out	1	1	geronimo2012	adult	MM	after2012	8.62467	AP
Nanuk/Yukon	in	-0.333	0.333	puppy2009	puppy	MF	before2009	8.78133	PP
Nanuk/Yukon	out	1	1	puppy2009	puppy	MF	before2009	8.78133	PP
Yukon/Apache	in	-0.1	0.1	puppy2009	puppy	MF	before2009	9.7935	PP
Yukon/Apache	out	0.27	0.27	puppy2009	puppy	MF	before2009	9.7935	PP
Yukon/Tatonga	in	-0.292	0.292	puppy2009	puppy	FF	before2009	11.047	PP
Yukon/Tatonga	out	-0.67	0.67	puppy2009	puppy	FF	before2009	11.047	PP
Geronimo/Yukon	in	0.037	0.037	puppy2009	puppy	MF	before2009	11.2622	PP
Geronimo/Yukon	out	1	1	puppy2009	puppy	MF	before2009	11.2622	PP
Nanuk/Tatonga	in	-0.013	0.013	puppy2009	puppy	MF	before2009	11.79	PP
Nanuk/Tatonga	out	1	1	puppy2009	puppy	MF	before2009	11.79	PP
Amarok/Kay	in	-0.425	0.425	geronimo2012	adult	MF	after2012	14.534	PP
Amarok/Kay	out	1	1	geronimo2012	adult	MF	after2012	14.534	PP
Nanuk/Geronimo	in	-0.176	0.176	puppy2009	puppy	MM	before2009	14.602	PP
Nanuk/Geronimo	out		1	puppy2009	puppy	MM	before2009	14.602	PP
Tala/Kay	in	-0.365	0.365	puppy2012	puppy	FF	before2012	14.9183	PP
Tala/Kay	out	1	1	puppy2012	puppy	FF	before2012	14.9183	PP
Nanuk/Cherokee	in	-0.447	0.447	puppy2009	puppy	MM	before2009	15.3007	PP
Nanuk/Cherokee	out	1	1	puppy2009	puppy	MM	before2009	15.3007	PP
Amarok/Chitto	in	-0.39	0.39	puppy2012	puppy	MM	before2012	15.9418	PP
Amarok/Chitto	out	-0.73	0.73	puppy2012	puppy	MM	before2012	15.9418	PP
Tala/Una	in	-0.304	0.304	puppy2012	puppy	FF	before2012	16.4567	PP
Tala/Una	out	0	0	puppy2012	puppy	FF	before2012	16.4567	PP
Apache/Cherokee	in	-0.245	0.245	kaspar2009	adult	MM	after2009	16.539	PP
Apache/Cherokee	out	-0.2	0.2	kaspar2009	adult	MM	after2009	16.539	PP
Una/Wamblee	in	-0.239	0.239	nanuk2012	adult	MF	after2012	20.5688	PP
Una/Wamblee	out	0.5	0.5	nanuk2012	adult	MF	after2012	20.5688	PP
Geronimo/Tatonga	in	-0.121	0.121	puppy2009	puppy	MF	before2009	20.8805	PP
Geronimo/Tatonga	out	0.75	0.75	puppy2009	puppy	MF	before2009	20.8805	PP
Amarok/Tala	in	0.118	0.118	puppy2012	puppy	MF	before2012	22.421	PP
Amarok/Tala	out	0.5	0.5	puppy2012	puppy	MF	before2012	22.421	PP
Wamblee/Kay	in	0.386	0.386	puppy2012	puppy	MF	before2012	41.201	PP
Wamblee/Kay	out	0.67	0.67	puppy2012	puppy	MF	before2012	41.201	PP
Chitto/Tala	in	0.219	0.219	kaspar2012	adult	MF	after2012	43.3833	PP
Chitto/Tala	out	0	0	kaspar2012	adult	MF	after2012	43.3833	PP
Apache/Cherokee	in	-0.135	0.135	puppy2009	puppy	MM	before2009	45.1618	PP
Apache/Cherokee	out	-0.2	0.2	puppy2009	puppy	MM	before2009	45.1618	PP
