# Supplementary material for: Play Behavior in Wolves: Using the ‘50:50’ Rule to Test for Egalitarian Play Styles
Source: PLoS One. 2016 May 11;11(5):e0154150. doi: 10.1371/journal.pone.0154150 (PMC4864279; doi:10.1371/journal.pone.0154150)
Supplement: S2 Data — (XLSX) [file pone.0154150.s002.xlsx]

## Sheet: play_indiv_data_1min
subject	relation	pair	sex_mix	s_freq	o_freq	pack	pack_type	period	play_duration_minutes	age_mix	sibling
yukon	dom	yukon-cherokee	mf	0	1	kaspar2009	adult	after2009	1.30867	PP	n
cherokee	sub	yukon-cherokee	mf	0	2	kaspar2009	adult	after2009	1.30867	PP	n
shima	dom	shima-tala	ff	0	5	kaspar2012	adult	after2012	1.33667	AP	n
tala	sub	shima-tala	ff	0	4	kaspar2012	adult	after2012	1.33667	AP	n
kaspar	dom	kaspar-yukon	mf	0	10	kaspar2009	adult	after2009	1.504	AP	n
kaspar	dom	tala-kaspar	mf	0	5	kaspar2012	adult	after2012	1.85733	AP	n
yukon	dom	yukon-wamblee	mf	0	10	nanuk2012	adult	after2012	2.18667	AP	n
aragorn	dom	aragorn-tatonga	mf	0	19	kaspar2009	adult	after2009	2.196	AP	n
aragorn	dom	aragorn-apache	mm	0	11	kaspar2009	adult	after2009	2.342	AP	n
yukon	sub	shima-yukon	ff	1	2	kaspar2009	adult	after2009	2.78567	AP	n
shima	dom	shima-yukon	ff	0	8	kaspar2009	adult	after2009	2.78567	AP	n
yukon	sub	geronimo-yukon	mf	0	5	kaspar2009	adult	after2009	2.91667	PP	y
geronimo	dom	geronimo-yukon	mf	0	9	kaspar2009	adult	after2009	2.91667	PP	y
nanuk	dom	nanuk-geronimo	mm	0	7	kaspar2009	adult	after2009	3.09667	PP	n
aragorn	dom	aragorn-yukon	mf	0	20	kaspar2009	adult	after2009	3.00067	AP	n
nanuk	dom	nanuk-cherokee	mm	0	7	kaspar2009	adult	after2009	3.24933	PP	n
apache	sub	geronimo-apache	mm	0	0	kaspar2009	adult	after2009	3.41533	PP	n
shima	dom	shima-cherokee	mf	0	13	kaspar2009	adult	after2009	3.40467	AP	n
yukon	sub	nanuk-yukon	mf	0	12	kaspar2009	adult	after2009	4.21933	PP	n
geronimo	dom	geronimo-tatonga	mf	0	14	kaspar2009	adult	after2009	4.292	PP	n
yukon	dom	yukon-tatonga	ff	0	25	kaspar2009	adult	after2009	6.4595	PP	n
cherokee	sub	geronimo-cherokee	mm	0	21	kaspar2009	adult	after2009	7.836	PP	n
aragorn	dom	aragorn-cherokee	mm	0	8	kaspar2009	adult	after2009	4.64667	AP	n
yukon	dom	yukon-una	ff	0	14	nanuk2012	adult	after2012	4.71467	AP	n
kay	sub	amarok-kay	mf	0	49	geronimo2012	adult	after2012	14.534	PP	n
cherokee	dom	apache-cherokee	mm	0	56	kaspar2009	adult	after2009	16.539	PP	y
kaspar	dom	kaspar-tatonga	mf	0	24	kaspar2009	adult	after2009	5.91767	AP	n
wamblee	sub	una-wamblee	mf	1	37	nanuk2012	adult	after2012	20.5688	PP	n
cherokee	sub	nanuk-cherokee	mm	1	7	kaspar2009	adult	after2009	3.24933	PP	n
geronimo	dom	geronimo-amarok	mm	0	20	geronimo2012	adult	after2012	8.62467	AP	n
geronimo	dom	geronimo-apache	mm	1	4	kaspar2009	adult	after2009	3.41533	PP	n
nanuk	dom	nanuk-apache	mm	3	5	kaspar2009	adult	after2009	6.40333	PP	n
tatonga	sub	nanuk-tatonga	mf	1	27	kaspar2009	adult	after2009	6.238	PP	n
apache	sub	nanuk-apache	mm	2	6	kaspar2009	adult	after2009	6.40333	PP	n
chitto	sub	chitto-tala	mf	2	121	kaspar2012	adult	after2012	43.3833	PP	n
tatonga	sub	yukon-tatonga	ff	3	24	kaspar2009	adult	after2009	6.4595	PP	n
tala	sub	tala-kaspar	mf	1	1	kaspar2012	adult	after2012	1.85733	AP	n
geronimo	sub	nanuk-geronimo	mm	2	9	kaspar2009	adult	after2009	3.09667	PP	n
cherokee	sub	shima-cherokee	mf	1	6	kaspar2009	adult	after2009	3.40467	AP	n
wamblee	sub	yukon-wamblee	mf	1	5	nanuk2012	adult	after2012	2.18667	AP	n
una	sub	yukon-una	ff	1	0	nanuk2012	adult	after2012	4.71467	AP	n
tatonga	sub	geronimo-tatonga	mf	3	7	kaspar2009	adult	after2009	4.292	PP	n
yukon	sub	kaspar-yukon	mf	2	0	kaspar2009	adult	after2009	1.504	AP	n
nanuk	dom	nanuk-yukon	mf	3	9	kaspar2009	adult	after2009	4.21933	PP	n
yukon	sub	aragorn-yukon	mf	1	1	kaspar2009	adult	after2009	3.00067	AP	n
amarok	dom	amarok-kay	mf	2	21	geronimo2012	adult	after2012	14.534	PP	n
nanuk	dom	nanuk-tatonga	mf	4	10	kaspar2009	adult	after2009	6.238	PP	n
geronimo	dom	geronimo-cherokee	mm	3	14	kaspar2009	adult	after2009	7.836	PP	n
tala	dom	chitto-tala	mf	10	82	kaspar2012	adult	after2012	43.3833	PP	n
apache	sub	apache-cherokee	mm	5	37	kaspar2009	adult	after2009	16.539	PP	y
una	dom	una-wamblee	mf	7	26	nanuk2012	adult	after2012	20.5688	PP	n
wamblee	sub	chitto-wamblee	mm	7	0	puppy2012	puppy	before2012	4.88133	PP	n
apache	sub	aragorn-apache	mm	1	1	kaspar2009	adult	after2009	2.342	AP	n
cherokee	sub	aragorn-cherokee	mm	1	3	kaspar2009	adult	after2009	4.64667	AP	n
wamblee	sub	amarok-wamblee	mm	7	4	puppy2012	puppy	before2012	4.154	PP	n
kay	sub	una-kay	ff	3	7	puppy2012	puppy	before2012	2.99267	PP	n
una	dom	una-wamblee	mf	1	3	puppy2012	puppy	before2012	2.57933	PP	n
apache	sub	geronimo-apache	mm	1	6	puppy2009	puppy	before2009	3.104	PP	n
chitto	sub	chitto-tala	mf	3	19	puppy2012	puppy	before2012	4.47633	PP	n
amarok	sub	geronimo-amarok	mm	3	19	geronimo2012	adult	after2012	8.62467	AP	n
amarok	dom	amarok-wamblee	mm	2	12	puppy2012	puppy	before2012	4.154	PP	n
apache	sub	nanuk-apache	mm	0	6	puppy2009	puppy	before2009	3.68333	PP	n
tatonga	sub	kaspar-tatonga	mf	2	0	kaspar2009	adult	after2009	5.91767	AP	n
tatonga	dom	tatonga-cherokee	mf	2	24	puppy2009	puppy	before2009	8.00733	PP	n
kaspar	dom	kaspar-geronimo	mm	1	8	kaspar2009	adult	after2009	2.23083	AP	n
chitto	dom	chitto-una	mf	4	3	puppy2012	puppy	before2012	3.28117	PP	y
amarok	dom	amarok-kay	mf	12	18	puppy2012	puppy	before2012	7.814	PP	n
amarok	dom	amarok-una	mf	1	4	puppy2012	puppy	before2012	3.86017	PP	n
amarok	sub	amarok-chitto	mm	24	33	puppy2012	puppy	before2012	15.9038	PP	n
tala	dom	chitto-tala	mf	6	12	puppy2012	puppy	before2012	4.47633	PP	n
wamblee	sub	tala-wambee	mf	9	12	puppy2012	puppy	before2012	3.81067	PP	n
chitto	dom	chitto-kay	mf	4	23	puppy2012	puppy	before2012	6.5035	PP	n
geronimo	dom	geronimo-apache	mm	1	11	puppy2009	puppy	before2009	3.104	PP	n
nanuk	dom	nanuk-tatonga	mf	3	35	puppy2009	puppy	before2009	11.79	PP	n
geronimo	dom	geronimo-cherokee	mm	5	16	puppy2009	puppy	before2009	5.24467	PP	n
chitto	dom	chitto-wamblee	mm	1	11	puppy2012	puppy	before2012	4.88133	PP	n
tatonga	sub	aragorn-tatonga	mf	6	1	kaspar2009	adult	after2009	2.196	AP	n
nanuk	dom	nanuk-apache	mm	1	8	puppy2009	puppy	before2009	3.68333	PP	n
tatonga	sub	nanuk-tatonga	mf	2	35	puppy2009	puppy	before2009	11.79	PP	n
nanuk	dom	nanuk-yukon	mf	2	23	puppy2009	puppy	before2009	8.78133	PP	n
cherokee	sub	tatonga-cherokee	mf	6	21	puppy2009	puppy	before2009	8.00733	PP	n
nanuk	dom	nanuk-cherokee	mm	7	17	puppy2009	puppy	before2009	15.3007	PP	n
una	sub	chitto-una	mf	2	8	puppy2012	puppy	before2012	3.28117	PP	y
yukon	sub	yukon-apache	mf	4	26	puppy2009	puppy	before2009	9.7935	PP	n
una	sub	amarok-una	mf	1	2	puppy2012	puppy	before2012	3.86017	PP	n
yukon	dom	yukon-cherokee	mf	6	28	puppy2009	puppy	before2009	8.33133	PP	n
una	dom	una-kay	ff	1	13	puppy2012	puppy	before2012	2.99267	PP	n
geronimo	sub	kaspar-geronimo	mm	4	3	kaspar2009	adult	after2009	2.23083	AP	n
yukon	dom	yukon-tatonga	mf	4	21	puppy2009	puppy	before2009	11.047	PP	n
wamblee	sub	una-wamblee	mf	1	7	puppy2012	puppy	before2012	2.57933	PP	n
cherokee	sub	geronimo-cherokee	mm	1	13	puppy2009	puppy	before2009	5.24467	PP	n
tala	dom	tala-wamblee	mf	3	11	puppy2012	puppy	before2012	3.81067	PP	n
kay	sub	chitto-kay	mf	4	18	puppy2012	puppy	before2012	6.5035	PP	n
geronimo	dom	geronimo-tatonga	mf	12	49	puppy2009	puppy	before2009	20.8805	PP	n
cherokee	sub	yukon-cherokee	mf	1	22	puppy2009	puppy	before2009	8.33133	PP	n
apache	dom	tatonga-apache	mf	1	13	puppy2009	puppy	before2009	6.88667	PP	n
tala	dom	tala-kay	ff	16	27	puppy2012	puppy	before2012	14.9183	PP	n
nanuk	dom	nanuk-geronimo	mm	4	30	puppy2009	puppy	before2009	14.602	PP	n
tatonga	sub	yukon-tatonga	ff	2	38	puppy2009	puppy	before2009	11.047	PP	n
yukon	sub	nanuk-yukon	mf	2	48	puppy2009	puppy	before2009	8.78133	PP	n
kay	sub	wamblee-kay	mf	36	72	puppy2012	puppy	before2012	41.201	PP	y
geronimo	sub	nanuk-geronimo	mm	5	46	puppy2009	puppy	before2009	14.602	PP	n
tala	dom	amarok-tala	mf	17	46	puppy2012	puppy	before2012	22.383	PP	y
yukon	sub	geronimo-yukon	mf	3	33	puppy2009	puppy	before2009	11.2622	PP	y
chitto	dom	amarok-chitto	mm	10	69	puppy2012	puppy	before2012	15.9038	PP	n
kay	sub	amarok-kay	mf	4	35	puppy2012	puppy	before2012	7.814	PP	n
tatonga	sub	tatonga-apache	mf	1	40	puppy2009	puppy	before2009	6.88667	PP	n
geronimo	dom	geronimo-yukon	mf	6	39	puppy2009	puppy	before2009	11.2622	PP	y
tala	dom	tala-una	ff	7	29	puppy2012	puppy	before2012	16.4567	PP	n
una	sub	tala-una	ff	3	53	puppy2012	puppy	before2012	16.4567	PP	n
tatonga	sub	geronimo-tatonga	mf	2	53	puppy2009	puppy	before2009	20.8805	PP	n
apache	dom	yukon-apache	mf	1	29	puppy2009	puppy	before2009	9.7935	PP	n
apache	dom	apache-cherokee	mm	12	121	puppy2009	puppy	before2009	45.1618	PP	y
cherokee	sub	nanuk-cherokee	mm	4	48	puppy2009	puppy	before2009	15.3007	PP	n
kay	sub	tala-kay	ff	5	45	puppy2012	puppy	before2012	14.9183	PP	n
amarok	sub	amarok-tala	mf	9	54	puppy2012	puppy	before2012	22.383	PP	y
cherokee	sub	apache-cherokee	mm	10	160	puppy2009	puppy	before2009	45.1618	PP	y
wamblee	dom	wamblee-kay	mf	9	145	puppy2012	puppy	before2012	41.201	PP	y
